# Supplementary material for: Extended transit compartment model to describe tumor delay using Coxian distribution
Source: Sci Rep. 2022 Jun 16;12:10086. doi: 10.1038/s41598-022-13836-4 (PMC9203540; doi:10.1038/s41598-022-13836-4)
Supplement: Supplementary file 2 — Supplementary Information 2. [file 41598_2022_13836_MOESM2_ESM.xlsx]

## Sheet: Sheet1
5 uM
0 h		average	sd	1	2	3	4	5	6	7	8	9	10	11	12	13	14	15	16	17	18	19	20	21	22	23	24	25	26	27	28	29	30
	long (um)			249.19	250.07	228.55	259.79	248.25	242.41	242.06	258.76	243.24	259.27	255.41	250.18	235.31	246.54	237.71	244.29	251.78	254.7	230.56	259.99	253.16	243.32	243.34	244.87	244.29	242.68	238.21	240.06	238.09	249.11
	short (um)			219.49	236.4	206.52	224.32	240.83	226.43	216.03	205.01	242.36	225.99	213.5	216.1	216.5	214.25	206.49	212.91	221.74	224.8	227.31	225.96	221.77	216.27	213.15	213.15	211.46	219.88	228.15	212.96	209.57	220.08
	long (mm)	0.246173	0.00827317	0.24919	0.25007	0.22855	0.25979	0.24825	0.24241	0.24206	0.25876	0.24324	0.25927	0.25541	0.25018	0.23531	0.24654	0.23771	0.24429	0.25178	0.2547	0.23056	0.25999	0.25316	0.24332	0.24334	0.24487	0.24429	0.24268	0.23821	0.24006	0.23809	0.24911
	short (mm)	0.219646	0.00942589	0.21949	0.2364	0.20652	0.22432	0.24083	0.22643	0.21603	0.20501	0.24236	0.22599	0.2135	0.2161	0.2165	0.21425	0.20649	0.21291	0.22174	0.2248	0.22731	0.22596	0.22177	0.21627	0.21315	0.21315	0.21146	0.21988	0.22815	0.21296	0.20957	0.22008
	V (mm3)	0.0059521	0.000587813	0.00600247	0.00698758	0.00487389	0.00653625	0.00719914	0.00621425	0.00564834	0.00543772	0.00714376	0.00662065	0.00582108	0.0058416	0.00551475	0.00565847	0.00506775	0.00553691	0.00618984	0.00643564	0.0059565	0.00663727	0.00622545	0.00569037	0.00552782	0.00556258	0.00546175	0.00586645	0.0061997	0.0054436	0.00522841	0.00603285
1 h		average	sd	1	2	3	4	5	6	7	8	9	10	11	12	13	14	15	16	17	18	19	20	21	22	23	24	25	26	27	28	29	30
	long (um)			257.56	256.23	248.82	256.72	248.45	238.86	253.15	249.73	242.8	256.65	259.5	252.63	253.56	248.56	253.55	249.64	252.05	244.29	237.14	251.31	250.72	246.19	243.93	247.32	235.77	252.99	257.56	258.5	246.39	244.16
	short (um)			214.73	234.35	203.24	225.57	207.34	208.45	209.82	213.02	214.8	221.57	223.76	210.7	209.71	210.09	226.95	202.39	209.86	217.95	224.01	206.49	211.35	202.88	227.65	212.15	209.4	236.05	233.56	222.46	222.42	224.92
	long (mm)	0.249824	0.00629651	0.25756	0.25623	0.24882	0.25672	0.24845	0.23886	0.25315	0.24973	0.2428	0.25665	0.2595	0.25263	0.25356	0.24856	0.25355	0.24964	0.25205	0.24429	0.23714	0.25131	0.25072	0.24619	0.24393	0.24732	0.23577	0.25299	0.25756	0.2585	0.24639	0.24416
	short (mm)	0.216588	0.00968232	0.21473	0.23435	0.20324	0.22557	0.20734	0.20845	0.20982	0.21302	0.2148	0.22157	0.22376	0.2107	0.20971	0.21009	0.22695	0.20239	0.20986	0.21795	0.22401	0.20649	0.21135	0.20288	0.22765	0.21215	0.2094	0.23605	0.23356	0.22246	0.22242	0.22492
	V (mm3)	0.00587477	0.000592918	0.00593791	0.00703607	0.00513894	0.00653119	0.00534042	0.0051894	0.00557239	0.00566606	0.00560128	0.00629989	0.00649639	0.00560769	0.00557557	0.00548545	0.00652971	0.00511284	0.00555029	0.00580216	0.0059499	0.00535769	0.00559968	0.00506663	0.00632078	0.00556564	0.00516906	0.00704825	0.00702498	0.00639638	0.00609454	0.00617591
2 h		average	sd	1	2	3	4	5	6	7	8	9	10	11	12	13	14	15	16	17	18	19	20	21	22	23	24	25	26	27	28	29	30
	long (um)			252.3	254.8	261.47	264.51	237.53	258.67	236.93	246	259.79	246.21	249.6	266	267.87	247.79	254.74	249.73	268.88	258.67	254.26	259.56	257.07	259.12	248.68	242.54	243.8	266.43	248.63	239.89	242.54	245.69
	short (um)			237	203.86	217.73	231.5	204.38	215.23	228.75	230.5	212.77	218.83	228.12	224.06	221.74	207.56	218.65	230.16	214.34	210.54	215.14	217.72	219.59	214.25	225.87	201.09	210.55	230.38	216.58	220.92	223.71	206.5
	long (mm)	0.25299	0.00919384	0.2523	0.2548	0.26147	0.26451	0.23753	0.25867	0.23693	0.246	0.25979	0.24621	0.2496	0.266	0.26787	0.24779	0.25474	0.24973	0.26888	0.25867	0.25426	0.25956	0.25707	0.25912	0.24868	0.24254	0.2438	0.26643	0.24863	0.23989	0.24254	0.24569
	short (mm)	0.218601	0.0092136	0.237	0.20386	0.21773	0.2315	0.20438	0.21523	0.22875	0.2305	0.21277	0.21883	0.22812	0.22406	0.22174	0.20756	0.21865	0.23016	0.21434	0.21054	0.21514	0.21772	0.21959	0.21425	0.22587	0.20109	0.21055	0.23038	0.21658	0.22092	0.22371	0.2065
	V (mm3)	0.00605769	0.000579408	0.00708572	0.0052946	0.00619767	0.00708784	0.00496095	0.00599131	0.00619887	0.00653502	0.00588049	0.00589508	0.00649443	0.00667698	0.0065854	0.00533754	0.00608928	0.00661455	0.00617639	0.00573304	0.00588424	0.00615183	0.00619793	0.0059472	0.00634349	0.00490382	0.00540399	0.00707038	0.00583123	0.00585399	0.0060691	0.00523839
3 h		average	sd	1	2	3	4	5	6	7	8	9	10	11	12	13	14	15	16	17	18	19	20	21	22	23	24	25	26	27	28	29	30
	long (um)			253.27	247.89	252.72	227.52	253.64	240.29	248.4	235.54	256.45	247.13	259.51	264.03	268.75	255.25	236.68	240.78	260.69	244.31	253.43	258.43	258.32	244.29	238.39	249.25	250.46	258.76	257.25	238.84	255.97	253.64
	short (um)			224.02	202.61	217.57	218.25	207.55	236.8	237.89	223.76	205.15	205.26	224.98	253.96	205.63	203.1	217.37	205.56	227.51	214.17	229.59	219.92	226.89	207.73	208.11	210.97	236.92	212.49	205.4	208.32	215.15	218.7
	long (mm)	0.250329	0.00945427	0.25327	0.24789	0.25272	0.22752	0.25364	0.24029	0.2484	0.23554	0.25645	0.24713	0.25951	0.26403	0.26875	0.25525	0.23668	0.24078	0.26069	0.24431	0.25343	0.25843	0.25832	0.24429	0.23839	0.24925	0.25046	0.25876	0.25725	0.23884	0.25597	0.25364
	short (mm)	0.217711	0.0125753	0.22402	0.20261	0.21757	0.21825	0.20755	0.2368	0.23789	0.22376	0.20515	0.20526	0.22498	0.25396	0.20563	0.2031	0.21737	0.20556	0.22751	0.21417	0.22959	0.21992	0.22689	0.20773	0.20811	0.21097	0.23692	0.21249	0.2054	0.20832	0.21515	0.2187
	V (mm3)	0.00595521	0.000779224	0.00635517	0.00508804	0.00598147	0.00541874	0.00546303	0.00673704	0.00702868	0.00589657	0.00539654	0.005206	0.00656768	0.0085144	0.00568187	0.00526448	0.00559153	0.00508707	0.00674676	0.0056031	0.00667935	0.00624946	0.00664904	0.00527077	0.00516231	0.00554685	0.0070293	0.00584177	0.00542658	0.0051825	0.00592436	0.00606576
6 h		average	sd	1	2	3	4	5	6	7	8	9	10	11	12	13	14	15	16	17	18	19	20	21	22	23	24	25	26	27	28	29	30
	long (um)			241.12	250.26	245.69	253.53	239.16	246.77	237.53	247.4	264.03	236.32	235.51	250.46	269.63	263.73	268.55	258.56	267.06	236.79	233.43	255.82	251.5	242.15	269.41	255.81	260.75	242.4	245.63	251.03	268.93	242.91
	short (um)			209.65	216.44	229.96	231.34	213.74	232.2	230.92	218.7	229.85	213.96	235.44	215.65	213.05	219.59	238.21	226.29	226.48	228.44	225.55	239.5	213.93	212.63	219.35	201.25	205.4	208.67	232.79	217.34	210.51	209.06
	long (mm)	0.251062	0.0114502	0.24112	0.25026	0.24569	0.25353	0.23916	0.24677	0.23753	0.2474	0.26403	0.23632	0.23551	0.25046	0.26963	0.26373	0.26855	0.25856	0.26706	0.23679	0.23343	0.25582	0.2515	0.24215	0.26941	0.25581	0.26075	0.2424	0.24563	0.25103	0.26893	0.24291
	short (mm)	0.220863	0.0103957	0.20965	0.21644	0.22996	0.23134	0.21374	0.2322	0.23092	0.2187	0.22985	0.21396	0.23544	0.21565	0.21305	0.21959	0.23821	0.22629	0.22648	0.22844	0.22555	0.2395	0.21393	0.21263	0.21935	0.20125	0.2054	0.20867	0.23279	0.21734	0.21051	0.20906
	V (mm3)	0.00613602	0.000639959	0.00529899	0.00586187	0.00649624	0.00678423	0.00546299	0.00665253	0.00633303	0.00591653	0.00697449	0.00540923	0.00652739	0.00582381	0.00611929	0.0063585	0.0076193	0.00662006	0.00684918	0.00617842	0.00593762	0.00733695	0.00575508	0.00547398	0.00648125	0.00518035	0.00550041	0.00527743	0.00665549	0.00592891	0.00595874	0.00530832
24 h		average	sd	1	2	3	4	5	6	7	8	9	10	11	12	13	14	15	16	17	18	19	20	21	22	23	24	25	26	27	28	29	30
	long (um)			245.75	239.16	223.51	250.28	247.52	252.62	227.13	233.39	247.52	231.27	252.44	248.47	256.17	233.43	231	228.73	264.46	239.17	249.52	232.11	254.74	256.38	242.68	248.65	253.59	259.79	259.22	247.91	252.48	259.98
	short (um)			214.12	224.58	212.28	228.65	217.05	218.35	224.94	227.31	204.71	224.44	203.81	208.28	210.67	206.28	227.79	212.67	219.4	213.48	218.89	208.72	227.99	214.34	205.11	201.18	219.02	211.6	215.36	213.96	210.58	236.96
	long (mm)	0.245636	0.0112008	0.24575	0.23916	0.22351	0.25028	0.24752	0.25262	0.22713	0.23339	0.24752	0.23127	0.25244	0.24847	0.25617	0.23343	0.231	0.22873	0.26446	0.23917	0.24952	0.23211	0.25474	0.25638	0.24268	0.24865	0.25359	0.25979	0.25922	0.24791	0.25248	0.25998
	short (mm)	0.216084	0.00873141	0.21412	0.22458	0.21228	0.22865	0.21705	0.21835	0.22494	0.22731	0.20471	0.22444	0.20381	0.20828	0.21067	0.20628	0.22779	0.21267	0.2194	0.21348	0.21889	0.20872	0.22799	0.21434	0.20511	0.20118	0.21902	0.2116	0.21536	0.21396	0.21058	0.23696
	V (mm3)	0.00574359	0.00053921	0.0056335	0.00603116	0.00503599	0.00654242	0.00583042	0.00602205	0.00574616	0.00602961	0.00518631	0.00582492	0.00524299	0.00538938	0.00568465	0.00496639	0.0059931	0.00517256	0.00636507	0.00544993	0.0059776	0.00505582	0.00662062	0.00588926	0.00510479	0.00503185	0.00608233	0.00581599	0.0060113	0.00567452	0.00559798	0.00729894
48 h		average	sd	1	2	3	4	5	6	7	8	9	10	11	12	13	14	15	16	17	18	19	20	21	22	23	24	25	26	27	28	29	30
	long (um)			236.9	230.25	245.75	260.82	251.65	252.48	260.62	246.57	251.08	285.82	252.48	266.29	260.5	245.94	262.61	248.82	269.86	268.67	248.33	255.97	257.07	247.42	236.57	234.37	252.11	257.15	248.51	245.63	257.84	250.59
	short (um)			211.31	214.8	220.01	215.3	205.32	202.46	225.62	209.57	200.35	215.51	227.87	233.54	212.32	210.09	207.12	214.67	201.94	212.91	210.45	231.8	212.2	216.06	210.73	201.35	211.79	210.58	217.76	208.18	221.16	216.06
	long (mm)	0.252956	0.0114658	0.2369	0.23025	0.24575	0.26082	0.25165	0.25248	0.26062	0.24657	0.25108	0.28582	0.25248	0.26629	0.2605	0.24594	0.26261	0.24882	0.26986	0.26867	0.24833	0.25597	0.25707	0.24742	0.23657	0.23437	0.25211	0.25715	0.24851	0.24563	0.25784	0.25059
	short (mm)	0.213628	0.00832062	0.21131	0.2148	0.22001	0.2153	0.20532	0.20246	0.22562	0.20957	0.20035	0.21551	0.22787	0.23354	0.21232	0.21009	0.20712	0.21467	0.20194	0.21291	0.21045	0.2318	0.2122	0.21606	0.21073	0.20135	0.21179	0.21058	0.21776	0.20818	0.22116	0.21606
	V (mm3)	0.00578462	0.000574338	0.00528902	0.00531176	0.00594769	0.00604504	0.00530432	0.00517458	0.00663335	0.00541463	0.00503919	0.00663739	0.00655498	0.00726185	0.00587164	0.00542763	0.00563281	0.00573321	0.00550241	0.0060895	0.00549917	0.00687679	0.00578778	0.00577502	0.0052527	0.00475089	0.0056542	0.00570152	0.0058921	0.00532267	0.0063057	0.00584901
72 h		average	sd	1	2	3	4	5	6	7	8	9	10	11	12	13	14	15	16	17	18	19	20	21	22	23	24	25	26	27	28	29	30
	long (um)			250.5	229.85	241.23	238.9	243.43	248.1	237.55	225.73	242.5	238.09	221.27	225.04	237.35	250.28	232.11	249.19	242.24	246.8	239.98	230.25	243.68	246.38	226.38	230.25	228.65	240.01	224.68	241.12	245.84	239.98
	short (um)			207.78	194.91	208.08	194.74	198.73	198.81	214.88	196.87	205.56	203.39	198.99	199.18	213.38	210.97	193.93	211.62	201.93	204.08	223.45	195.2	214.63	229.78	206.1	214.44	210.58	204	203.32	211.89	205.13	217.8
	long (mm)	0.237912	0.00850183	0.2505	0.22985	0.24123	0.2389	0.24343	0.2481	0.23755	0.22573	0.2425	0.23809	0.22127	0.22504	0.23735	0.25028	0.23211	0.24919	0.24224	0.2468	0.23998	0.23025	0.24368	0.24638	0.22638	0.23025	0.22865	0.24001	0.22468	0.24112	0.24584	0.23998
	short (mm)	0.206472	0.00878066	0.20778	0.19491	0.20808	0.19474	0.19873	0.19881	0.21488	0.19687	0.20556	0.20339	0.19899	0.19918	0.21338	0.21097	0.19393	0.21162	0.20193	0.20408	0.22345	0.1952	0.21463	0.22978	0.2061	0.21444	0.21058	0.204	0.20332	0.21189	0.20513	0.2178
	V (mm3)	0.00508548	0.000530582	0.00540736	0.00436599	0.0052223	0.00452998	0.00480697	0.00490313	0.00548425	0.0043744	0.00512341	0.00492459	0.00438082	0.00446397	0.00540339	0.00556977	0.00436469	0.00557974	0.00493876	0.00513944	0.00599109	0.00438661	0.00561269	0.00650429	0.004808	0.00529397	0.00506962	0.00499413	0.00464403	0.00541283	0.00517227	0.00569195
10 uM
0 h		average	sd	1	2	3	4	5	6	7	8	9	10	11	12	13	14	15	16	17	18	19	20	21	22	23	24	25	26	27	28	29	30
	long (um)			235.79	237.71	244.54	231.86	244.29	247.81	243.32	255.97	252.44	255.74	259.92	257.01	246.94	249.5	242.49	239.12	255.85	249.28	259.04	244.71	240.65	234.99	250.69	240.8	247.52	243.03	256.01	248.78	255.74	242.14
	short (um)			197.25	202.51	217.73	201.86	214.17	231.76	208.71	241.08	215.22	216.79	214.01	219.31	204.75	231.95	205.12	231.8	219.64	222.11	240.01	212.17	215.84	233.88	221.86	223.36	224.11	225.03	237.75	218.18	223.37	217.52
	long (mm)	0.247123	0.00761423	0.23579	0.23771	0.24454	0.23186	0.24429	0.24781	0.24332	0.25597	0.25244	0.25574	0.25992	0.25701	0.24694	0.2495	0.24249	0.23912	0.25585	0.24928	0.25904	0.24471	0.24065	0.23499	0.25069	0.2408	0.24752	0.24303	0.25601	0.24878	0.25574	0.24214
	short (mm)	0.219628	0.0114052	0.19725	0.20251	0.21773	0.20186	0.21417	0.23176	0.20871	0.24108	0.21522	0.21679	0.21401	0.21931	0.20475	0.23195	0.20512	0.2318	0.21964	0.22211	0.24001	0.21217	0.21584	0.23388	0.22186	0.22336	0.22411	0.22503	0.23775	0.21818	0.22337	0.21752
	V (mm3)	0.00598373	0.000717272	0.00458701	0.00487428	0.00579637	0.00472385	0.00560264	0.00665527	0.00529949	0.00743843	0.00584647	0.00600962	0.0059522	0.00618069	0.00517618	0.00671165	0.00510129	0.00642411	0.00617132	0.00614885	0.00746097	0.00550795	0.00560557	0.00642696	0.00616971	0.00600672	0.00621588	0.00615334	0.00723549	0.00592128	0.00637997	0.00572842
1 h		average	sd	1	2	3	4	5	6	7	8	9	10	11	12	13	14	15	16	17	18	19	20	21	22	23	24	25	26	27	28	29	30
	long (um)			232.21	248.01	257.33	251.88	246	238.86	239.98	259.07	265.08	250.18	277.51	270.53	258.26	259.33	259.63	229.76	261.67	241.99	252.33	259.21	242.44	267.6	260.02	250.05	251.32	248.51	269.75	237.97	252.42	261.89
	short (um)			210.31	205.79	244.44	215.14	208.05	204.71	202.1	226.04	224.98	222.81	222.71	216.06	211.06	214.53	234.5	212.22	219.63	221.42	219.19	209.71	235.83	232.51	219.02	219.88	221.87	229.87	223.63	202.49	209.77	218.6
	long (mm)	0.25336	0.0115507	0.23221	0.24801	0.25733	0.25188	0.246	0.23886	0.23998	0.25907	0.26508	0.25018	0.27751	0.27053	0.25826	0.25933	0.25963	0.22976	0.26167	0.24199	0.25233	0.25921	0.24244	0.2676	0.26002	0.25005	0.25132	0.24851	0.26975	0.23797	0.25242	0.26189
	short (mm)	0.218629	0.0102958	0.21031	0.20579	0.24444	0.21514	0.20805	0.20471	0.2021	0.22604	0.22498	0.22281	0.22271	0.21606	0.21106	0.21453	0.2345	0.21222	0.21963	0.22142	0.21919	0.20971	0.23583	0.23251	0.21902	0.21988	0.22187	0.22987	0.22363	0.20249	0.20977	0.2186
	V (mm3)	0.00607822	0.000725444	0.00513536	0.00525155	0.00768785	0.00582916	0.00532403	0.00500486	0.00490092	0.00661847	0.00670864	0.00621	0.00688221	0.00631443	0.00575227	0.00596759	0.00713856	0.00517389	0.00631113	0.005932	0.0060615	0.00569981	0.00674175	0.00723335	0.00623655	0.00604461	0.00618578	0.00656566	0.00674515	0.00487865	0.00555368	0.00625733
2 h		average	sd	1	2	3	4	5	6	7	8	9	10	11	12	13	14	15	16	17	18	19	20	21	22	23	24	25	26	27	28	29	30
	long (um)			252.54	243.83	245.63	258.45	243.21	257.13	244.81	249.38	243.64	235.97	250.13	258.27	247.67	253.64	266.61	266.41	248.1	255.41	257.03	249.04	249.23	267.87	288.69	250.52	252.67	236.98	255.11	229.54	244.41	238.69
	short (um)			237.96	208.04	223.05	231.8	213.29	217.91	218.94	205.8	200.2	207.2	221.5	239.63	224.89	208.37	225.91	210.09	230.83	228.75	222.93	225.95	236.2	221.55	225.06	206.72	206.85	225.26	225.15	239.95	218.75	206.1
	long (mm)	0.251354	0.0113787	0.25254	0.24383	0.24563	0.25845	0.24321	0.25713	0.24481	0.24938	0.24364	0.23597	0.25013	0.25827	0.24767	0.25364	0.26661	0.26641	0.2481	0.25541	0.25703	0.24904	0.24923	0.26787	0.28869	0.25052	0.25267	0.23698	0.25511	0.22954	0.24441	0.23869
	short (mm)	0.220488	0.0111718	0.23796	0.20804	0.22305	0.2318	0.21329	0.21791	0.21894	0.2058	0.2002	0.2072	0.2215	0.23963	0.22489	0.20837	0.22591	0.21009	0.23083	0.22875	0.22293	0.22595	0.2362	0.22155	0.22506	0.20672	0.20685	0.22526	0.22515	0.23995	0.21875	0.2061
	V (mm3)	0.00612842	0.000705974	0.00715003	0.00527656	0.00611021	0.00694342	0.00553213	0.00610488	0.00586745	0.00528108	0.00488255	0.00506531	0.00613597	0.00741526	0.00626302	0.00550628	0.00680326	0.00587938	0.00660969	0.00668236	0.00638691	0.00635717	0.00695233	0.00657412	0.00731136	0.00535276	0.00540549	0.00601243	0.00646608	0.006608	0.0058477	0.00506944
3 h		average	sd	1	2	3	4	5	6	7	8	9	10	11	12	13	14	15	16	17	18	19	20	21	22	23	24	25	26	27	28	29	30
	long (um)			266.5	261.27	237.14	238.43	250.05	257.15	243.34	253.53	266.5	244.5	244.75	249.39	254.54	256.45	244.75	247.91	250.48	253.33	243.29	253.28	245	225.8	246.92	244.46	248.02	240.65	233.22	260.51	246.13	253.59
	short (um)			217.01	204.6	209.66	213.35	211.62	230.61	235.75	228.65	227.54	211.52	223.25	208.72	214.05	210.29	223.48	225.23	204.05	229.54	215.27	210.09	222.25	218.23	224.02	227.3	203.46	207.29	212.11	216.62	208.91	216.77
	long (mm)	0.248696	0.00911454	0.2665	0.26127	0.23714	0.23843	0.25005	0.25715	0.24334	0.25353	0.2665	0.2445	0.24475	0.24939	0.25454	0.25645	0.24475	0.24791	0.25048	0.25333	0.24329	0.25328	0.245	0.2258	0.24692	0.24446	0.24802	0.24065	0.23322	0.26051	0.24613	0.25359
	short (mm)	0.217041	0.00883152	0.21701	0.2046	0.20966	0.21335	0.21162	0.23061	0.23575	0.22865	0.22754	0.21152	0.22325	0.20872	0.21405	0.21029	0.22348	0.22523	0.20405	0.22954	0.21527	0.21009	0.22225	0.21823	0.22402	0.2273	0.20346	0.20729	0.21211	0.21662	0.20891	0.21677
	V (mm3)	0.00586849	0.000544489	0.00627519	0.00546853	0.00521202	0.00542645	0.005599	0.00683774	0.00676218	0.00662738	0.00689895	0.00546955	0.00609924	0.00543222	0.00583118	0.00567035	0.00611181	0.00628806	0.00521454	0.0066738	0.00563717	0.00558961	0.0060509	0.00537679	0.00619584	0.00631505	0.00513351	0.00517026	0.00524636	0.00611211	0.00537097	0.005958
6 h		average	sd	1	2	3	4	5	6	7	8	9	10	11	12	13	14	15	16	17	18	19	20	21	22	23	24	25	26	27	28	29	30
	long (um)			247.27	233.22	235.63	224.32	250.05	247.4	253.64	249.39	243.4	252.58	254.77	254.54	258.17	254	256.79	249.52	248.33	247.6	256.95	241.13	231.5	232.51	251.28	253.91	232.66	240.45	254.8	243.36	233.19	235.58
	short (um)			226.09	214.17	206.9	204.9	230.2	231.8	202.61	220.99	203.52	203.37	217.37	212.66	227.74	207.39	215.56	223.5	221.21	197.16	225.62	214.01	206.12	199.48	212.99	221.61	193.22	206.45	210.21	220.29	208.08	208.5
	long (mm)	0.245598	0.00940804	0.24727	0.23322	0.23563	0.22432	0.25005	0.2474	0.25364	0.24939	0.2434	0.25258	0.25477	0.25454	0.25817	0.254	0.25679	0.24952	0.24833	0.2476	0.25695	0.24113	0.2315	0.23251	0.25128	0.25391	0.23266	0.24045	0.2548	0.24336	0.23319	0.23558
	short (mm)	0.213124	0.010147	0.22609	0.21417	0.2069	0.2049	0.2302	0.2318	0.20261	0.22099	0.20352	0.20337	0.21737	0.21266	0.22774	0.20739	0.21556	0.2235	0.22121	0.19716	0.22562	0.21401	0.20612	0.19948	0.21299	0.22161	0.19322	0.20645	0.21021	0.22029	0.20808	0.2085
	V (mm3)	0.00559939	0.000659947	0.00631981	0.00534876	0.00504338	0.00470893	0.00662533	0.00664655	0.00520606	0.00608968	0.00504086	0.00522327	0.00601891	0.00575569	0.00669506	0.00546235	0.00596602	0.00623204	0.00607587	0.00481236	0.00653994	0.00552191	0.00491769	0.00462605	0.00569963	0.00623489	0.00434306	0.00512418	0.00562958	0.00590485	0.00504825	0.0051206
24 h		average	sd	1	2	3	4	5	6	7	8	9	10	11	12	13	14	15	16	17	18	19	20	21	22	23	24	25	26	27	28	29	30
	long (um)			245.69	237.71	245.54	242.75	267.29	243.81	250.46	253.56	243.68	257.07	262.69	263.76	237.71	229.78	259.51	266.41	257.37	254.8	240.49	256.43	253.64	246.42	250.69	256.97	249.4	245.54	233.45	244.54	240.65	242.61
	short (um)			215.8	211.33	211.22	207.22	226.79	228.33	226.68	224.02	204.22	210.04	220.91	227.75	227.59	194.12	211.6	223.8	231.85	213.26	205.95	216.82	225.55	233.08	205.4	213.93	212.2	224.13	203.79	221.49	200.33	221.38
	long (mm)	0.249347	0.00963046	0.24569	0.23771	0.24554	0.24275	0.26729	0.24381	0.25046	0.25356	0.24368	0.25707	0.26269	0.26376	0.23771	0.22978	0.25951	0.26641	0.25737	0.2548	0.24049	0.25643	0.25364	0.24642	0.25069	0.25697	0.2494	0.24554	0.23345	0.24454	0.24065	0.24261
	short (mm)	0.216686	0.0101344	0.2158	0.21133	0.21122	0.20722	0.22679	0.22833	0.22668	0.22402	0.20422	0.21004	0.22091	0.22775	0.22759	0.19412	0.2116	0.2238	0.23185	0.21326	0.20595	0.21682	0.22555	0.23308	0.2054	0.21393	0.2122	0.22413	0.20379	0.22149	0.20033	0.22138
	V (mm3)	0.00587565	0.000672267	0.00572085	0.00530811	0.00547725	0.00521186	0.00687386	0.00635547	0.0064348	0.00636245	0.00508144	0.00567055	0.0064098	0.00684062	0.00615636	0.00432935	0.00580972	0.00667176	0.00691739	0.00579413	0.00510024	0.0060275	0.00645169	0.00669354	0.0052882	0.00588025	0.0056151	0.00616726	0.00484763	0.0059983	0.0048289	0.00594505
48 h		average	sd	1	2	3	4	5	6	7	8	9	10	11	12	13	14	15	16	17	18	19	20	21	22	23	24	25	26	27	28	29	30
	long (um)			249.52	234.44	262.96	244.12	239.16	238.86	237.75	244.59	251.33	259.76	241.23	228.75	234.77	253.91	256.45	240.23	250.46	246.07	260.1	256.3	246.07	247.91	247.91	247.89	255.81	242.49	251.54	234.06	236.75	237.75
	short (um)			206.6	200.02	214.78	199.74	214.88	197.31	205.41	201.32	214.8	215.1	195.95	207.55	196.07	216.69	220.53	191.3	206.3	197.42	212.49	216.65	202.77	202.16	207.04	200.41	215.11	196.4	216.88	203.98	204.48	195.32
	long (mm)	0.245965	0.00879914	0.24952	0.23444	0.26296	0.24412	0.23916	0.23886	0.23775	0.24459	0.25133	0.25976	0.24123	0.22875	0.23477	0.25391	0.25645	0.24023	0.25046	0.24607	0.2601	0.2563	0.24607	0.24791	0.24791	0.24789	0.25581	0.24249	0.25154	0.23406	0.23675	0.23775
	short (mm)	0.205849	0.00816387	0.2066	0.20002	0.21478	0.19974	0.21488	0.19731	0.20541	0.20132	0.2148	0.2151	0.19595	0.20755	0.19607	0.21669	0.22053	0.1913	0.2063	0.19742	0.21249	0.21665	0.20277	0.20216	0.20704	0.20041	0.21511	0.1964	0.21688	0.20398	0.20448	0.19532
	V (mm3)	0.00522858	0.000560314	0.0053252	0.00468974	0.00606523	0.00486971	0.00552142	0.00464956	0.00501572	0.00495658	0.00579806	0.00600929	0.00463118	0.00492693	0.00451268	0.00596112	0.00623603	0.00439569	0.00532975	0.00479525	0.00587202	0.00601501	0.00505867	0.00506588	0.0053134	0.00497815	0.00591846	0.00467678	0.00591584	0.00486937	0.0049495	0.00453507
72 h		average	sd	1	2	3	4	5	6	7	8	9	10	11	12	13	14	15	16	17	18	19	20	21	22	23	24	25	26	27	28	29	30
	long (um)			224.16	224.68	219.08	226.48	239.29	216.44	222.53	229.05	227.59	207.25	240.49	237.03	239	226.43	235.97	215.49	220.87	232.11	221.87	222.14	227.54	224.16	236.59	239	225.48	242.61	228.66	218.49	214.53	218.49
	short (um)			203.3	199.95	184.6	187.32	198.11	189.71	190.92	205.78	196.22	183.86	202.16	191.62	205.03	198.25	195.6	203.15	204.51	203.17	189.74	187.24	195.4	195.9	198.04	197.96	172.68	206.9	195.96	179.76	189.57	189.62
	long (mm)	0.226783	0.00890383	0.22416	0.22468	0.21908	0.22648	0.23929	0.21644	0.22253	0.22905	0.22759	0.20725	0.24049	0.23703	0.239	0.22643	0.23597	0.21549	0.22087	0.23211	0.22187	0.22214	0.22754	0.22416	0.23659	0.239	0.22548	0.24261	0.22866	0.21849	0.21453	0.21849
	short (mm)	0.194734	0.00828501	0.2033	0.19995	0.1846	0.18732	0.19811	0.18971	0.19092	0.20578	0.19622	0.18386	0.20216	0.19162	0.20503	0.19825	0.1956	0.20315	0.20451	0.20317	0.18974	0.18724	0.1954	0.1959	0.19804	0.19796	0.17268	0.2069	0.19596	0.17976	0.18957	0.18962
	V (mm3)	0.00431441	0.000468541	0.00463237	0.00449135	0.00373281	0.00397345	0.00469578	0.00389483	0.00405566	0.00484961	0.00438137	0.00350299	0.00491425	0.00435166	0.00502346	0.0044497	0.00451403	0.00444663	0.00461887	0.00479052	0.0039938	0.00389398	0.00434387	0.00430127	0.00463951	0.00468299	0.00336172	0.00519278	0.00439031	0.00353011	0.00385476	0.00392799
20 uM
0 h		average	sd	1	2	3	4	5	6	7	8	9	10	11	12	13	14	15	16	17	18	19	20	21	22	23	24	25	26	27	28	29	30
	long (um)			243.3	246.04	247.42	232.02	240.45	249.06	243.95	233.45	232.44	231.25	235.44	246.5	236.9	236.11	262.21	232.25	251.28	233.39	248.2	234.33	243.19	246	245.27	246.42	243.43	237.14	229	243.49	251.42	235.63
	short (um)			207.71	205	214.99	216.36	208.38	222.83	216.62	201.94	213.57	204.2	214.05	205.22	233.76	210.16	227.9	219.87	221.07	208.84	210.84	204.82	221.22	209.27	202.16	204.81	219.47	213.12	209.04	209.48	215.3	206.9
	long (mm)	0.241233	0.00771091	0.2433	0.24604	0.24742	0.23202	0.24045	0.24906	0.24395	0.23345	0.23244	0.23125	0.23544	0.2465	0.2369	0.23611	0.26221	0.23225	0.25128	0.23339	0.2482	0.23433	0.24319	0.246	0.24527	0.24642	0.24343	0.23714	0.229	0.24349	0.25142	0.23563
	short (mm)	0.21263	0.0077386	0.20771	0.205	0.21499	0.21636	0.20838	0.22283	0.21662	0.20194	0.21357	0.2042	0.21405	0.20522	0.23376	0.21016	0.2279	0.21987	0.22107	0.20884	0.21084	0.20482	0.22122	0.20927	0.20216	0.20481	0.21947	0.21312	0.20904	0.20948	0.2153	0.2069
	V (mm3)	0.00546382	0.000488016	0.0052484	0.00516992	0.00571796	0.00543062	0.00522044	0.00618331	0.00572358	0.00476002	0.00530104	0.00482129	0.00539362	0.0051907	0.00647255	0.00521416	0.00680939	0.00561381	0.00614027	0.00508955	0.00551668	0.00491522	0.00595065	0.00538665	0.00501193	0.00516831	0.00586266	0.00538547	0.00500339	0.0053424	0.00582717	0.00504338
1 h		average	sd	1	2	3	4	5	6	7	8	9	10	11	12	13	14	15	16	17	18	19	20	21	22	23	24	25	26	27	28	29	30
	long (um)			230.95	239.25	225.55	253.91	246.85	222.64	248.2	259.23	234.37	235.29	244.69	234.27	230.09	222.81	221.83	256.06	265.64	255.9	245.65	267.29	259.92	242.4	249.03	268.29	269.89	250.19	253.4	239.75	258.5	243.68
	short (um)			210.97	201.86	210.58	204.88	210.29	212.11	201.58	228.56	206.03	218.48	200.51	222.99	213.35	222.7	214.14	214.53	217.76	208.12	220.87	228.3	220.16	203.02	204.71	226.67	230.12	220.76	209.84	215.49	218.95	218.09
	long (mm)	0.245851	0.0141879	0.23095	0.23925	0.22555	0.25391	0.24685	0.22264	0.2482	0.25923	0.23437	0.23529	0.24469	0.23427	0.23009	0.22281	0.22183	0.25606	0.26564	0.2559	0.24565	0.26729	0.25992	0.2424	0.24903	0.26829	0.26989	0.25019	0.2534	0.23975	0.2585	0.24368
	short (mm)	0.214547	0.00855183	0.21097	0.20186	0.21058	0.20488	0.21029	0.21211	0.20158	0.22856	0.20603	0.21848	0.20051	0.22299	0.21335	0.2227	0.21414	0.21453	0.21776	0.20812	0.22087	0.2283	0.22016	0.20302	0.20471	0.22667	0.23012	0.22076	0.20984	0.21549	0.21895	0.21809
	V (mm3)	0.00567599	0.000660579	0.0051396	0.00487441	0.00500089	0.00532904	0.00545809	0.00500836	0.00504274	0.00677105	0.00497431	0.00561561	0.00491879	0.00582448	0.00523664	0.00552516	0.00508611	0.00589234	0.00629825	0.00554202	0.00599184	0.0069657	0.00629922	0.00499551	0.00521795	0.00689227	0.00714604	0.0060965	0.00557896	0.00556651	0.00619613	0.00579511
2 h		average	sd	1	2	3	4	5	6	7	8	9	10	11	12	13	14	15	16	17	18	19	20	21	22	23	24	25	26	27	28	29	30
	long (um)			248.02	257.59	255.03	263.06	265.96	245.65	236.57	235.97	236.25	235.02	229.04	232.01	242.04	240.04	256.54	250.38	230.38	217.87	268.01	254	240.53	246.48	244.34	238.42	229.92	256.3	242.86	254.54	223.37	231.32
	short (um)			200.41	223.44	203.17	206.59	197.11	212.54	214.39	204.43	202.98	221.74	210.48	209.57	214.09	208.29	238.69	216.1	206.85	210.1	227.05	205.68	215.73	198.7	208.38	215.86	205.2	209.32	214.84	242.27	217.45	209.55
	long (mm)	0.243584	0.0126675	0.24802	0.25759	0.25503	0.26306	0.26596	0.24565	0.23657	0.23597	0.23625	0.23502	0.22904	0.23201	0.24204	0.24004	0.25654	0.25038	0.23038	0.21787	0.26801	0.254	0.24053	0.24648	0.24434	0.23842	0.22992	0.2563	0.24286	0.25454	0.22337	0.23132
	short (mm)	0.212367	0.0103624	0.20041	0.22344	0.20317	0.20659	0.19711	0.21254	0.21439	0.20443	0.20298	0.22174	0.21048	0.20957	0.21409	0.20829	0.23869	0.2161	0.20685	0.2101	0.22705	0.20568	0.21573	0.1987	0.20838	0.21586	0.2052	0.20932	0.21484	0.24227	0.21745	0.20955
	V (mm3)	0.00551074	0.000688935	0.00498076	0.00643015	0.00526357	0.00561363	0.00516659	0.0055484	0.00543674	0.00493078	0.00486685	0.00577781	0.00507345	0.00509489	0.00554689	0.00520703	0.00730792	0.00584627	0.00492863	0.00480861	0.00690819	0.00537264	0.00559706	0.00486572	0.00530489	0.00555465	0.00484063	0.00561487	0.00560475	0.00747008	0.00528097	0.00507877
3 h		average	sd	1	2	3	4	5	6	7	8	9	10	11	12	13	14	15	16	17	18	19	20	21	22	23	24	25	26	27	28	29	30
	long (um)			265.56	259.29	241.13	242.23	247.42	250.16	258.26	258.26	259.76	230.78	247.87	246.07	254.51	255.33	251.33	262.94	262.39	241.25	243.39	250.89	239.8	255.97	239.29	268.29	263.38	232.5	256.12	233.39	257.56	240.98
	short (um)			209.7	225.85	205.52	232.44	201.6	211.31	204.06	219.33	214.14	228.71	222.83	213.38	217.62	205.61	218.02	228.29	214.88	230.94	212.28	229.27	228.92	206.9	222.64	215.1	223.77	225.37	236.86	225.8	218.39	204.14
	long (mm)	0.250537	0.0103477	0.26556	0.25929	0.24113	0.24223	0.24742	0.25016	0.25826	0.25826	0.25976	0.23078	0.24787	0.24607	0.25451	0.25533	0.25133	0.26294	0.26239	0.24125	0.24339	0.25089	0.2398	0.25597	0.23929	0.26829	0.26338	0.2325	0.25612	0.23339	0.25756	0.24098
	short (mm)	0.218456	0.00971646	0.2097	0.22585	0.20552	0.23244	0.2016	0.21131	0.20406	0.21933	0.21414	0.22871	0.22283	0.21338	0.21762	0.20561	0.21802	0.22829	0.21488	0.23094	0.21228	0.22927	0.22892	0.2069	0.22264	0.2151	0.22377	0.22537	0.23686	0.2258	0.21839	0.20414
	V (mm3)	0.00598501	0.000534841	0.00583888	0.00661296	0.00509248	0.00654364	0.00502789	0.00558506	0.00537704	0.00621188	0.00595577	0.00603585	0.00615377	0.00560191	0.0060266	0.0053971	0.0059732	0.00685173	0.00605772	0.00643333	0.00548392	0.00659398	0.00628328	0.00547873	0.00593063	0.00620662	0.00659412	0.00590453	0.00718451	0.00594977	0.00614206	0.0050212
6 h		average	sd	1	2	3	4	5	6	7	8	9	10	11	12	13	14	15	16	17	18	19	20	21	22	23	24	25	26	27	28	29	30
	long (um)			241.23	248.51	241.5	251.48	250.84	245.17	252.3	240.45	227.97	255.9	231.81	238.86	246.77	246.77	256.97	245.94	243.81	253.53	259.27	241.23	245.34	247.79	256.51	258.08	247.52	253.28	237.75	258.17	262	237.35
	short (um)			218.7	222.04	214.65	221.01	204.72	231.87	216.92	218.68	216.2	233.3	201.93	214.25	212.54	211.62	211.7	237.8	214.17	213.21	224.44	209.73	224.21	221.55	227.51	214.6	207.55	226.86	223.33	226.17	223.76	215.49
	long (mm)	0.24747	0.00836401	0.24123	0.24851	0.2415	0.25148	0.25084	0.24517	0.2523	0.24045	0.22797	0.2559	0.23181	0.23886	0.24677	0.24677	0.25697	0.24594	0.24381	0.25353	0.25927	0.24123	0.24534	0.24779	0.25651	0.25808	0.24752	0.25328	0.23775	0.25817	0.262	0.23735
	short (mm)	0.218684	0.0083631	0.2187	0.22204	0.21465	0.22101	0.20472	0.23187	0.21692	0.21868	0.2162	0.2333	0.20193	0.21425	0.21254	0.21162	0.2117	0.2378	0.21417	0.21321	0.22444	0.20973	0.22421	0.22155	0.22751	0.2146	0.20755	0.22686	0.22333	0.22617	0.22376	0.21549
	V (mm3)	0.00593047	0.000551442	0.00576898	0.00612599	0.00556351	0.00614182	0.00525639	0.00659062	0.0059359	0.00574927	0.00532794	0.00696418	0.00472611	0.0054822	0.0055737	0.00552555	0.0057583	0.00695381	0.00559163	0.00576255	0.00653014	0.00530545	0.00616664	0.00608131	0.00663858	0.0059427	0.00533121	0.00651759	0.00592904	0.00660307	0.00655898	0.00551079
24 h		average	sd	1	2	3	4	5	6	7	8	9	10	11	12	13	14	15	16	17	18	19	20	21	22	23	24	25	26	27	28	29	30
	long (um)			259.5	248.25	243.68	246	243.97	243.64	245.84	233.19	229.8	229.36	248.1	246.21	239.52	253.53	249.74	239.98	260.59	225.73	255.85	238.09	252.48	258.56	258.09	251.45	248.47	252.72	243.36	248.82	257.01	247.89
	short (um)			224.22	201.32	212.96	219.26	204.71	208.2	219.44	221.21	204.48	216.88	219.31	203.61	201.75	200.61	199.97	217	223.58	203.86	209.71	201.5	212.17	212.38	204.38	206.91	208.1	206.3	196.59	208.43	209.87	198.44
	long (mm)	0.246647	0.00909065	0.2595	0.24825	0.24368	0.246	0.24397	0.24364	0.24584	0.23319	0.2298	0.22936	0.2481	0.24621	0.23952	0.25353	0.24974	0.23998	0.26059	0.22573	0.25585	0.23809	0.25248	0.25856	0.25809	0.25145	0.24847	0.25272	0.24336	0.24882	0.25701	0.24789
	short (mm)	0.209238	0.00785868	0.22422	0.20132	0.21296	0.21926	0.20471	0.2082	0.21944	0.22121	0.20448	0.21688	0.21931	0.20361	0.20175	0.20061	0.19997	0.217	0.22358	0.20386	0.20971	0.2015	0.21217	0.21238	0.20438	0.20691	0.2081	0.2063	0.19659	0.20843	0.20987	0.19844
	V (mm3)	0.00540847	0.000480549	0.00652313	0.00503075	0.00552568	0.00591322	0.00511193	0.00528056	0.00591908	0.00570544	0.00480421	0.0053942	0.00596642	0.00510357	0.0048746	0.00510158	0.0049933	0.00565021	0.00651319	0.00469055	0.00562592	0.00483349	0.00568283	0.00583121	0.00539036	0.00538251	0.00538007	0.00537784	0.00470264	0.00540475	0.00566006	0.00488076
48 h		average	sd	1	2	3	4	5	6	7	8	9	10	11	12	13	14	15	16	17	18	19	20	21	22	23	24	25	26	27	28	29	30
	long (um)			230.41	221.38	219.88	225.25	230.95	232.44	232.44	228.75	238.86	234.64	242.4	225.48	238.23	213.57	226.39	229.05	229.2	214.56	232.78	236.75	226.43	226.03	242.27	238.21	220.01	230.83	232.18	236.57	238.21	240.01
	short (um)			208.91	201.5	186.31	197.28	192.58	209.57	209.57	207.29	205.4	205.35	195.3	190.89	196.92	198.63	179.29	192.9	192.64	195.82	196.22	202.77	206.55	201.93	205.11	190.5	203.52	206.9	201.35	193.5	200.58	202.21
	long (mm)	0.230472	0.00762882	0.23041	0.22138	0.21988	0.22525	0.23095	0.23244	0.23244	0.22875	0.23886	0.23464	0.2424	0.22548	0.23823	0.21357	0.22639	0.22905	0.2292	0.21456	0.23278	0.23675	0.22643	0.22603	0.24227	0.23821	0.22001	0.23083	0.23218	0.23657	0.23821	0.24001
	short (mm)	0.199243	0.00735799	0.20891	0.2015	0.18631	0.19728	0.19258	0.20957	0.20957	0.20729	0.2054	0.20535	0.1953	0.19089	0.19692	0.19863	0.17929	0.1929	0.19264	0.19582	0.19622	0.20277	0.20655	0.20193	0.20511	0.1905	0.20352	0.2069	0.20135	0.1935	0.20058	0.20221
	V (mm3)	0.00458265	0.000389852	0.00502794	0.00449426	0.00381617	0.0043833	0.00428263	0.00510433	0.00510433	0.0049146	0.00503865	0.00494722	0.00462282	0.00410813	0.00461898	0.00421308	0.00363864	0.00426152	0.00425283	0.0041137	0.00448128	0.00486707	0.00483008	0.00460827	0.00509616	0.00432235	0.00455645	0.00494064	0.0047065	0.00442886	0.00479187	0.00490687
72 h		average	sd	1	2	3	4	5	6	7	8	9	10	11	12	13	14	15	16	17	18	19	20	21	22	23	24	25	26	27	28	29	30
	long (um)			213.7	218.49	238.78	207.14	194.51	203.01	220.25	207.51	238.93	229.92	220.73	216.2	226.43	239.16	220.59	214.56	222.99	234.44	222.25	228.66	199.22	230	233.17	213.93	239.98	224.02	241.86	217.62	238.78	211.31
	short (um)			184.35	178.53	199.37	192.76	185.26	178.44	195.3	184.49	200.69	193.72	216.5	180.26	194.17	200.61	201.49	186.36	187.91	193.42	195.3	190.6	180.15	209.85	202.33	197.13	204.71	181.7	205.15	194.02	183.84	196.58
	long (mm)	0.222271	0.0128339	0.2137	0.21849	0.23878	0.20714	0.19451	0.20301	0.22025	0.20751	0.23893	0.22992	0.22073	0.2162	0.22643	0.23916	0.22059	0.21456	0.22299	0.23444	0.22225	0.22866	0.19922	0.23	0.23317	0.21393	0.23998	0.22402	0.24186	0.21762	0.23878	0.21131
	short (mm)	0.193166	0.00969139	0.18435	0.17853	0.19937	0.19276	0.18526	0.17844	0.1953	0.18449	0.20069	0.19372	0.2165	0.18026	0.19417	0.20061	0.20149	0.18636	0.18791	0.19342	0.1953	0.1906	0.18015	0.20985	0.20233	0.19713	0.20471	0.1817	0.20515	0.19402	0.18384	0.19658
	V (mm3)	0.00416917	0.000579773	0.00363129	0.00348196	0.00474556	0.00384829	0.00333791	0.003232	0.0042004	0.00353146	0.00481163	0.00431415	0.00517306	0.00351257	0.00426843	0.00481242	0.00447778	0.00372584	0.00393691	0.00438535	0.00423854	0.00415342	0.00323275	0.00506426	0.00477269	0.00415669	0.00502832	0.003698	0.00508952	0.00409602	0.00403504	0.0040829
LPT (0 uM)	Volume(mm3)	1	2	3	4	5	6	7	8	9	10	11	12	13	14	15	16	17	18	19	20	21	22	23	24	25	26	27	28	29	30		average	sd
0 h		0.00470261	0.00487363	0.00644917	0.00628111	0.00501569	0.00608371	0.00537815	0.00557981	0.00465261	0.00452859	0.00663745	0.00496225	0.00492585	0.00751606	0.00590404	0.00679957	0.00495237	0.00568367	0.00599272	0.00485883	0.00618598	0.00505689	0.00568785	0.00618341	0.00630823	0.00641053	0.00658865	0.00619391	0.00730989	0.00583991		0.00578477	0.000807098
1 h		0.00653029	0.00655812	0.0056863	0.00635994	0.00546931	0.00533091	0.0065614	0.00528136	0.00586796	0.00597446	0.00614949	0.00598593	0.00548545	0.00523569	0.00586929	0.00655025	0.00581527	0.00548261	0.00608448	0.00596037	0.00652882	0.00497485	0.00531357	0.00670001	0.00581241	0.00604855	0.00578823	0.00546153	0.00638974	0.00677492		0.00593438	0.000497888
2 h		0.00484834	0.00574647	0.0045882	0.00463421	0.00531542	0.00610715	0.00614991	0.00575024	0.0070582	0.00508165	0.00621476	0.00646349	0.00637021	0.00578719	0.00609178	0.00528074	0.00565185	0.00497901	0.00636577	0.00690085	0.00483194	0.00707661	0.00675767	0.00501059	0.00496591	0.00631584	0.00790669	0.00762864	0.00709199	0.00580546		0.00595923	0.000901516
3 h		0.00569127	0.00575567	0.00570663	0.00567546	0.00559636	0.005201	0.0053785	0.00516635	0.00616855	0.00636591	0.00565995	0.00716244	0.0054636	0.00507988	0.00638853	0.00539346	0.00616053	0.00692138	0.00532838	0.00668695	0.00667204	0.00549662	0.00668475	0.0062394	0.00620972	0.00568882	0.00645906	0.00682219	0.0060462	0.00579018		0.00596866	0.000574892
6 h		0.00554589	0.00711928	0.00571992	0.00648778	0.0061422	0.0070458	0.00565507	0.00555984	0.00600115	0.0068639	0.00552704	0.0060892	0.00612738	0.00596755	0.00681587	0.00582764	0.00659547	0.00624496	0.00552343	0.00523161	0.00603988	0.00579913	0.00594442	0.0061889	0.00581213	0.00560437	0.00660489	0.00566308	0.00595873	0.00641545		0.00607073	0.000487813
24 h		0.00684126	0.00546024	0.00751515	0.00683611	0.00716506	0.00606817	0.00605254	0.00654198	0.00757912	0.00700852	0.0077111	0.00713136	0.00647674	0.00615589	0.00581034	0.00707117	0.00715867	0.00612469	0.00674382	0.00699166	0.00665047	0.00569649	0.00684516	0.00641202	0.00655173	0.00719664	0.00571967	0.00596125	0.00609114	0.00596607		0.00658447	0.000606786
48 h		0.00693362	0.00633793	0.00590462	0.00519568	0.00696294	0.00730968	0.00651968	0.00713955	0.00768366	0.00627167	0.00770069	0.00723055	0.0065984	0.00548722	0.00548706	0.00705737	0.00605468	0.00663035	0.00601996	0.00659954	0.00664821	0.00554933	0.00719818	0.00693445	0.00678846	0.00762533	0.00615398	0.00752973	0.00612384			0.00660953	0.000700276
72 h		0.00680623	0.00664363	0.00590137	0.00584907	0.00619662	0.00668932	0.00713188	0.00622524	0.00659918	0.00568368	0.00667315	0.00564208	0.0057044	0.00606323	0.00688132	0.0062291	0.00625908	0.00680389	0.0069455	0.00640606	0.00697627	0.00571408	0.00652806	0.00723719	0.00641244	0.00678245	0.00592506	0.00650395	0.00662648	0.00581723		0.00639524	0.000466137
